# Supplementary material for: Exploration of 27 plasma immune markers: a cross-sectional comparison of 64 old psychiatric inpatients having unipolar major depression and 18 non-depressed old persons
Source: BMC Geriatr. 2018 Jun 25;18:149. doi: 10.1186/s12877-018-0836-x (PMC6020236; doi:10.1186/s12877-018-0836-x)
Supplement: Supplementary file 3 — Table S3. Dataset supporting. Data on all characteristics and the concentrations of all 27 immune markers of 64 patients and 18 controls. (XLSX 25 kb) [file 12877_2018_836_MOESM3_ESM.xlsx]

## Sheet: Ark1
Participant number	non-depressed participant = 1, depressed participant = 2	Hamilton rating scale of depression (HRSD)-17	Plasma concentration of IL-1b, pg/ml	Plasma concentration of IL-1ra, pg/ml	Plasma concentration of IL-2, pg/ml	Plasma concentration of IL-4, pg/ml	Plasma concentration of IL-5, pg/ml	Plasma concentration of IL-6, pg/ml	Plasma concentration of IL-7, pg/ml	Plasma concentration of IL-8, pg/ml	Plasma concentration of IL-9, pg/ml	Plasma concentration of IL-10, pg/ml	Plasma concentration of IL-12, pg/ml	Plasma concentration of IL-13, pg/ml	Plasma concentration of IL-15, pg/ml	Plasma concentration of IL-17, pg/ml	Plasma concentration of Eotaxin, pg/ml	Plasma concentration of basic, pg/ml	Plasma concentration of GCSF, pg/ml	Plasma concentration of GMCSF, pg/ml	Plasma concentration of INFg, pg/ml	Plasma concentration of IP-10, pg/ml	Plasma concentration of MCP-1, pg/ml	Plasma concentration of MIP-1a, pg/ml	Plasma concentration of MIP-1b, pg/ml	Plasma concentration of PDGFBB, pg/ml	Plasma concentration of RANTES, pg/ml	Plasma concentration of TNF, pg/ml	Plasma concentration of VEGF, pg/ml	CRP 1 = 0-3, 2 = >3	SR 1 = normal, 2 = elevated	White blood cells 1 = normal, 2 = elevated	Inflammatory diseases 1 = no, 2 = yes	Cancer 1 = no, 2 = yes	Antiinflammatory madication 1 = no, 2 = yes.	Any form of organ failure: 1 = no, 2 = yes	Any use of antidepressive medication: 1 = no, 2 = yes	Any physical diseases or use of medication that may influence of the immune system activity: 1 = no, 2 = yes	Cummulative illnes rating scale (CIRSG)	Gender: 0 = female, 1 = male	Age	BMI (Body mass index)
1	2	27	2	93	6	2	0	9	6	11	18	0	10	8	4	29	81	45	29	20	77	679	21	4	56	24	2684	38	30	1	1	1	1	1	1	1	2	1	4	0	77	26.73
2	2	22	3	129	11	3	2	10	8	19	15	3	14	8	8	33	146	46	51	28	105	1450	29	6	60	129	5593	47	39	1	1	1	1	2	1	1	2	2	7	0	85	19.81
3	2	24	2	137	10	3	2	6	8	13	13	0	12	4	6	27	69	43	46	21	96	417	22	5	51	51	3476	47	28	1	1	2	1	1	1	1	2	2	5	0	75	23.92
5	2	29	2	85	7	3	2	6	8	10	14	0	13	10	6	27	87	31	35	17	77	413	27	4	41	21	2309	44	16	1	1	1	1	1	1	1	2	1	2	0	79	20.7
6	2	31	1.73	73	6	2	0	5	6	15	8	0	8	12	4	13	83	27	36	13	72	542	26	3	39	8	990	32	11	1	2	1	1	1	1	1	1	2	0	0	83	23.05
7	2	28	3	202	14	4	2	36	11	25	82	5	35	8	10	110	99	48	72	44	138	603	58	8	1053	299	6751	59	42	2	2	1	2	1	1	1	2	2	8	0	82	15.6
9	2	23	3	129	12	3	2	8	10	16	16	2	17	12	5	36	73	42	45	23	119	778	26	4	59	54	4161	53	28	1	1	1	1	1	1	1	2	1	6	0	75	25.06
10	2	20	5	210	17	4	3	13	12	18	46	5	29	9	14	72	114	75	76	35	179	686	23	6	74	553	17655	87	50	2	1	2	1	1	1	1	2	2	2	0	66	23.88
11	2	25	4	141	9	3	2	32	8	18	21	5	19	13	8	31	138	42	39	23	119	899	52	5	134	84	4207	41	47	2	1	1	1	2	2	1	2	2	12	0	68	15.2
16	2	17	1.42	53	5	2	0	12	5	12	10	0	11	9	3	19	46	25	27	16	43	446	20	3	51	19	1698	30	16	1	2	1	1	1	1	1	1	2	3	1	65	21.97
17	2	26	1.26	49	3	2	0	6	4	8	8	0	8	4	0	3	50	12	19	11	33	306	9	2	40	15	720	23	15	1	1	1	1	1	1	1	2	1	4	1	68	25.22
18	2	27	10	493	41	8	11	39	58	57	50	20	76	17	28	204	189	148	136	72	543	790	37	14	94	476	15830	235	119	1	2	1	1	1	1	1	2	2	7	0	85	29.41
19	2	22	1.11	49	3	1	0	4	6	8	12	0	11	8	0	14	73	25	9	9	33	728	19	4	76	4	356	17	7	1	1	1	1	1	1	1	1	1	4	0	83	22.31
20	2	26	1.65	65	3	2	0	6	6	12	14	0	12	7	3	18	75	27	31	10	43	705	27	4	95	21	1129	23	20	1	1	1	1	1	1	1	1	1	7	1	74	22.09
22	2	31	0.64	18	0	0	0	2	6	6	7	0	6	4	0	0	67	4	9	3	0	180	17	3	36	2	206	0	5	1	1	1	1	1	1	1	2	1	2	1	62	24.39
23	2	19	0.48	34	0	0	0	5	5	7	8	0	5	3	0	0	40	4	9	6	0	413	36	2	42	0	265	0	9	1	1	1	1	1	1	1	2	1	6	0	77	28.76
24	2	21	1.57	49	5	2	0	5	6	10	10	0	5	3	3	10	27	22	21	11	53	834	22	3	62	19	1195	29	11	1	1	1	1	1	1	1	2	1	7	1	75	26.51
25	2	25	1.11	26	3	1	0	3	9	9	6	0	6	2	0	5	56	12	27	6	43	531	11	1	57	10	413	17	7	1	2	1	1	1	1	1	1	2	12	1	68	19.25
26	2	29	1.26	49	2	1	0	3	6	10	10	0	6	0	0	7	79	15	19	12	28	673	18	2	71	11	947	26	13	1	1	1	1	1	1	1	2	1	1	0	65	22.76
27	2	19	3	109	10	2	2	7	7	22	23	0	28	5	8	66	93	64	45	21	91	583	20	8	69	49	1495	32	32	1	2	1	1	1	1	1	2	2	7	1	76	20.76
28	2	20	1.42	81	7	2	35	6	6	10	19	0	24	9	2	40	103	35	29	16	53	721	20	6	65	21	1068	24	20	2	1	1	1	1	1	1	1	2	8	1	78	26.73
29	2	27	1.11	26	2	1	0	3	3	7	8	0	5	3	0	2	27	12	16	8	0	572	14	2	45	5	632	8	5	1	2	1	1	1	1	1	2	2	4	1	68	25.03
30	2	28	0.64	42	0	1	0	2	5	7	5	0	5	2	0	3	30	15	14	7	0	467	13	2	47	6	457	11	7	1	1	1	1	1	1	1	2	1	7	0	68	21.22
31	2	21	0.95	49	2	1	0	3	6	9	10	0	8	8	2	7	85	23	27	11	22	282	13	2	54	11	808	14	15	1	1	1	1	1	1	1	2	1	6	0	65	21.87
33	2	26	1.11	49	4	1	0	4	5	8	9	0	2	5	0	7	42	15	19	10	43	380	18	2	43	11	958	23	8	2	2	1	1	1	1	1	2	2	3	0	66	30.44
34	2	34	0.8	26	0	0	0	2	6	8	34	0	20	5	0	85	51	36	11	13	0	438	17	3	46	6	336	11	7	1	1	1	1	1	1	1	1	1	2	0	75	19.56
35	2	24	0.95	34	0	1	0	3	5	10	8	0	4	4	0	0	97	4	13	9	22	376	22	3	57	4	357	11	8	1	1	1	1	1	1	1	2	1	7	1	68	19.96
37	2	19	0.64	11	0	0	0	0	4	6	10	0	6	3	0	0	81	3	2	3	0	375	25	6	65	0	57	8	4	1	1	1	1	1	1	1	2	1	2	1	75	20.45
38	2	21	1.42	42	3	2	0	3	4	7	5	0	8	7	0	5	47	17	21	10	28	545	20	2	46	8	860	17	16	1	1	2	1	1	1	1	2	2	6	0	68	29.53
39	2	20	1.57	81	5	2	0	5	6	11	9	0	9	5	3	12	41	29	29	16	82	603	16	3	52	30	1730	38	17	1	2	1	1	1	1	1	1	2	5	0	83	20.03
40	2	20	1.11	34	3	1	0	6	8	11	15	0	8	15	0	7	32	17	25	13	33	458	17	2	66	8	519	17	21	1	2	1	1	1	1	1	2	2	5	1	68	23.24
41	2	23	1.42	77	6	1	0	11	4	8	14	6	8	6	4	15	52	19	17	18	22	731	21	3	70	37	1531	21	15	1	1	1	1	1	1	1	2	1	12	1	86	23.05
42	2	19	2.04	97	8	3	2	9	6	13	16	0	20	13	3	31	60	35	41	19	91	651	26	5	47	16	2291	44	23	1	2	1	1	2	1	1	2	2	8	1	81	23.77
43	2	23	1.73	89	6	2	0	8	13	8	14	0	16	11	2	22	46	33	26	13	63	349	19	4	40	20	1150	26	17	2	2	1	1	1	1	1	2	2	9	0	79	28.52
44	2	25	0.8	26	0	1	0	4	7	8	8	0	0	0	0	0	51	7	11	3	17	492	12	2	39	0	368	0	0	1	2	1	2	1	1	1	1	2	8	1	77	23.36
45	2	23	2	89	8	2	0	11	6	13	13	0	9	4	7	21	67	39	36	21	82	551	19	4	53	64	4531	47	24	2	2	1	1	2	1	1	2	2	6	1	82	23.81
46	2	8	2.04	105	8	2	0	6	5	10	12	0	11	5	4	20	81	32	35	17	72	335	17	3	71	54	3519	35	19	2	2	1	1	1	1	1	2	2	10	1	72	26.79
47	2	21	1.89	97	9	2	0	6	5	12	15	0	16	5	6	27	95	48	35	20	101	662	18	6	47	52	5919	41	15	1	1	1	1	1	1	1	1	1	9	0	77	15.79
48	2	32	1.11	38	3	1	0	3	5	7	7	0	4	11	2	7	51	16	19	11	33	203	19	2	36	6	834	15	14	1	1	1	1	1	1	1	2	1	4	0	69	19.72
49	2	29	1.89	65	6	2	0	8	4	11	12	0	8	4	2	13	49	31	23	10	53	451	19	2	54	17	2130	32	15	1	1	1	1	1	1	1	2	1	4	1	81	29.65
50	2	18	3	125	9	2	2	9	6	14	15	0	15	8	6	27	115	40	41	19	77	455	30	4	43	69	4184	52	31	2	2	1	1	1	1	1	2	2	2	1	74	29.98
52	2	18	1.73	81	7	2	0	8	4	13	14	0	13	3	4	17	60	31	35	14	63	575	24	3	57	34	3192	38	15	1	1	1	1	1	1	1	2	1	2	1	84	19.44
53	2	21	2.12	81	6	2	0	8	8	13	9	0	9	8	3	19	60	23	28	18	63	423	17	3	54	25	2279	35	11	2	2	1	1	1	1	1	2	2	8	0	71	22.32
54	2	21	1.26	89	8	1	0	7	7	11	34	0	8	7	4	7	67	17	21	8	43	1114	19	2	56	4	525	17	15	2	2	1	1	1	1	1	2	2	9	1	77	31.69
55	2	29	1.73	129	6	2	0	6	6	11	14	0	12	17	4	11	60	27	26	17	63	964	31	4	73	19	1365	29	23	2	1	1	1	1	1	1	1	2	5	0	77	25
56	2	18	1.26	49	3	2	0	6	6	14	11	0	8	4	0	12	42	25	17	16	48	839	13	3	64	15	871	14	15	2	2	1	1	1	1	1	1	2	16	0	84	15.82
58	2	21	1.73	145	9	2	0	7	4	8	13	7	36	9	3	22	83	33	25	18	63	500	13	3	72	30	2180	32	19	1	1	1	1	1	1	1	1	1	9	1	66	31.63
61	2	20	1.34	57	4	2	0	7	6	10	7	0	12	3	3	19	89	21	15	13	43	693	29	4	55	4	682	20	13	1	2	1	2	1	2	1	2	2	14	1	82	17.31
62	2	19	2	105	7	2	0	8	5	18	11	0	12	5	5	19	85	37	31	17	53	1233	31	4	43	46	2720	35	23	2	2	1	1	2	1	1	2	2	9	0	82	21.87
63	2	22	1.89	89	7	2	0	6	4	8	21	0	9	0	4	20	85	33	28	18	72	1188	19	3	48	35	3218	35	20	1	1	1	1	1	1	1	1	1	8	0	79	16.96
65	2	24	1.57	69	5	2	0	6	3	9	11	0	9	4	0	15	58	26	25	16	53	427	26	3	61	21	1819	29	20	2	2	1	1	1	1	2	2	2	12	1	75	33.57
67	2	27	0.8	34	1	1	0	4	0	8	8	0	6	0	0	3	84	10	13	5	0	672	19	2	62	8	647	17	9	1		1	2	1	1	1	2	2	12	1	79	23.45
68	2	24	1.11	49	2	1	0	4	8	8	6	0	7	4	1	4	27	20	21	9	33	733	18	3	34	7	207	14	11	1	1	1	1	1	1	1	1	1	12	1	77	25.47
69	2	16	1.73	105	9	2	0	9	9	12	10	0	15	4	6	13	58	27	25	13	72	953	33	2	52	26	1540	34	13	2	1	1	1	2	1	2	2	2	7	1	81	20.66
70	2	29	1.11	38	3	2	0	3	7	11	9	0	11	0	0	3	30	27	23	10	33	732	7	2	42	14	637	18	11	1	1	1	1	1	1	1	1	1	6	0	67	15.42
71	2	27	0.8	34	0	1	0	6	4	6	5	0	3	4	0	0	43	10	13	5	0	3560	10	3	47	6	368	6	4	2	2	1	1	1	1	1	2	2	6	1	79	22.99
72	2	19	1.11	42	1	1	0	4	4	8	8	0	8	4	0	4	42	7	13	9	22	359	22	2	42	6	657	12	17	2	1	1	1	1	1	1	2	2	0	0	68	21.14
73	2	22	0.8	26	0	1	0	7	5	8	7	0	6	3	0	0	55	1	9	8	0	933	25	3	54	8	386	0	8	1	2	1	1	1	1	2	2	2	11	0	80	31.99
74	2	20	0.95	42	0	2	0	4	4	13	7	0	5	3	0	0	42	12	16	8	0	503	41	2	48	4	571	14	7	2	2	1	1	2	1	1	2	2	14	0	74	21.93
75	2	22	0.95	69	3	1	0	4	3	6	14	0	5	0	2	12	49	20	15	10	0	599	17	2	118	14	1103	17	13	1	1	1	1	1	1	1	2	1	7	0	73	24.38
76	2	22	1.26	65	4	2	0	6	4	13	12	0	30	2	0	12	56	21	22	11	22	968	24	4	65	11	757	14	10	2	1	1	1	2	1	1	2	2	6	1	72	15.15
77	2	16	3	153	11	2	2	10	11	13	16	2	18	4	8	46	79	54	51	22	147	423	23	5	61	38	6377	62	32	1	1	1	1	1	1	1	2	1	8	0	81	29.39
78	2	20	3	137	11	2	2	9	10	13	32	0	14	3	8	57	79	44	41	27	119	407	19	4	237	66	10456	59	25	1	2	1	1	1	1	1	2	2	11	0	83
79	2	27	1.11	49	3	1	0	4	6	7	7	0	5	0	0	3	47	17	13	10	33	509	8	2	48	13	757	21	9	1	1	1	1	1	1	1	1	1	10	0	76	17.63
201	1	0	0.61	29	1	1	0.97	2	3	9	10	0.86	2	3	0.13	0	73	15	13	8	44	734	17	3	75	7	1049	10	7										5	1	75	25.47
202	1	6	0.11	0	0	0	0.79	0.44	0	2	0.35	0	0	1.28	0	0	22	0	0	0	6	653	5	0	42	0	259	0	0										4	1	84	24.68
203	1	3	0.52	29	0.16	1	0.97	2	0.08	5	1.13	1.54	146	3	0	0	49	0	0	9	37	1795	14	2	33	2	752	10	1.15										7	1	83	23.12
204	1	0	0.52	21	1	1	0.88	3	1.4	5	5	0	0.05	1.68	0	0	36	0	0	0	29	716	8	2	49	4	784	10	0										5	0	80	16.85
205	1	2	0.35	29	0	1	0.79	2	0.94	5	0.35	0	0	1.12	0	0	33	0	0	2.21	29	1342	15	1	40	2	767	10	0										12	0	83	33.95
206	1	3	0.61	29	2	1	1.15	1.15	8	5	8	0.4	9	3	0	4.07	26	21	3.13	10	52	315	14	3	52	4	692	10	4										3	0	76	24.8
207	1	1	0.61	6	0	1	0.79	2	1.4	2	7	0	7	1.28	0	0	40	11	0	6	13	591	12	4	44	0.77	368	12	0.64										5	1	67	32
208	1	1	0.44	14	0	1	0.79	0.67	2	6	21	0.4	10	3	0	39	56	29	26	10	21	533	11	6	36	3	509	8	1.43										3	0	75	23.53
209	1	5	0.19	0	0	0	0.79	2	1.4	6	4	0	0	0.89	0	0	43	0	0	0.92	6	1345	16	0.96	69	0	283	2.63	0										4	0	82	19.53
210	1	1	1.17	68	4	2	1.24	4	3	9	13	0.7	0.38	3	0.34	7	31	25	15	11	82	843	3	3	53	37	3570	22	1.7										9	0	82	27.1
211	1	0	0.27	0	0	0.17	0.62	0.67	0.08	2	2.41	0.12	0	2	0	0	29	0	0	0	0	480	8	3	33	0	145	0.91	0										2	0	73	21.72
212	1	5	0.79	64	3	2	1.15	2	0.17	7	5	0	0.38	1.93	0	0	43	15	4.19	11	60	767	10	3	38	36	1457	18	5										5	0	78	23.11
213	1	9	0.61	21	0.49	1	1.15	1	4	8	9	0.55	4	2	0	0	26	17	17	11	37	716	10	3	16	2	533	14	0										4	0	71	20.39
214	1	1	0.19	0	0	0	0.88	12	2	4	0.35	0	0	3	0	0	19	0	0	0	1.52	976	9	1	26	0	158	2.63	0										8	0	74	22.32
215	1	7	0.27	507	16	1	0.97	15	0	4	3	12	10	15	0	0	4.46	0	0	1.88	6	894	12	0.76	65	0	468	6	0										7	0	83	23.62
218	1	1	0.7	14	3	1	1.06	2	0.5	7	0.35	0	0	1.44	0	0	29	10	12	6	37	677	14	2	35	24	2462	14	0										6	1	78	20.99
219	1	0	0.27	0	0	1	0.7	0.9	0.08	3	1.76	0	0	1.12	0	0	21	0	0	0.92	13	513	11	0.26	41	0	490	2.63	0										4	0	82	25.35
220	1	3	0.44	14	0	1	0.97	0.9	1.17	4	0.35	0	0	4	0	0	29	0	0	7	13	1072	14	0.76	43	0.77	608	8	0										5	1	79	26.73
